# Supplementary material for: Developmental differences in genome replication program and origin activation
Source: Nucleic Acids Res. 2020 Dec 2;48(22):12751–77. doi: 10.1093/nar/gkaa1124 (PMC7736824; doi:10.1093/nar/gkaa1124)
Supplement: gkaa1124_Supplemental_Files [file gkaa1124_supplemental_files.zip]

Archive with 3 entries (3 files):
- DNA replication in mES cells video 1.mp4
- DNA replication in mES cells video 2.mp4
- NAR-02027-V-2020_Supplementary.pdf
